# Supplementary material for: Aptamer-Gated Mesoporous Silica Nanoparticles for N Protein Triggered Release of Remdesivir and Treatment of Novel Coronavirus (2019-nCoV)
Source: Biosensors (Basel). 2022 Nov 1;12(11):950. doi: 10.3390/bios12110950 (PMC9688528; doi:10.3390/bios12110950)
Supplement: Supplementary file 1 [file biosensors-12-00950-s001.zip]

Archive with 1 entries (1 files):
- biosensors-1969869-supplementary.pdf
